# Supplementary material for: FLO1K, global maps of mean, maximum and minimum annual streamflow at 1 km resolution from 1960 through 2015
Source: Sci Data. 2018 Mar 27;5:180052. doi: 10.1038/sdata.2018.52 (PMC5870339; doi:10.1038/sdata.2018.52)
Supplement: Supplementary file 1 [file sdata201852-isa1.zip]

Archive with 3 entries (3 files):
- i_Investigation.txt
- s_study_Barbarossa.txt
- a_assay_Barbarossa.txt
