# Supplementary material for: FLO1K, global maps of mean, maximum and minimum annual streamflow at 1 km resolution from 1960 through 2015
Source: Sci Data. 2018 Mar 27;5:180052. doi: 10.1038/sdata.2018.52 (PMC5870339; doi:10.1038/sdata.2018.52)
Supplement: Supplementary file 1 [file sdata201852-isa1.zip › i_Investigation.txt]

# Investigation File generated for Scientific Data with Investigation File Authoring Tool version 0.1.0 on 01/03/2018 - This metadata file is CC0
ONTOLOGY SOURCE REFERENCE
Term Source Name	IAO	OMIT	ERO	ENVO	NCIT	OBI
Term Source File	http://data.bioontology.org/ontologies/IAO	http://data.bioontology.org/ontologies/OMIT	http://data.bioontology.org/ontologies/ERO	http://data.bioontology.org/ontologies/ENVO	http://data.bioontology.org/ontologies/NCIT	http://data.bioontology.org/ontologies/OBI
Term Source Version	2015-02-23	OBO 4.0-12122013-2338	2013-08-02		17.06d	2014-08-18
Term Source Description	Information Artifact Ontology	Ontology for MicroRNA Target	Eagle-I Research Resource Ontology	Environment Ontology	National Cancer Institute Thesaurus	Ontology for Biomedical Investigations
INVESTIGATION
Investigation Identifier
Investigation Title
Investigation Description
Investigation Submission Date
Investigation Public Release Date
INVESTIGATION PUBLICATIONS
Investigation PubMed ID
Investigation Publication DOI
Investigation Publication Author List
Investigation Publication Title
Investigation Publication Status
Investigation Publication Status Term Accession Number
Investigation Publication Status Term Source REF
INVESTIGATION CONTACTS
Investigation Person Last Name
Investigation Person Mid Initials
Investigation Person First Name
Investigation Person Address
Investigation Person Phone
Investigation Person Fax
Investigation Person Email
Investigation Person Affiliation
Investigation Person Roles
Investigation Person Roles Term Accession Number
Investigation Person Roles Term Source REF
STUDY
Study Identifier	10.1038/sdata.2018.52
Study Title	FLO1K, global maps of mean, maximum and minimum annual streamflow at 1 km resolution from 1960 through 2015
Study Submission Date	03/10/2017
Study Public Release Date	27/03/2018
Study Description	http://www.nature.com/articles/sdata201852#abstract
Study File Name	s_study_Barbarossa.txt
Comment[Subject Keywords]	/;/;//
Comment[Manuscript Licence]	CC BY-4.0
Comment[Experimental Metadata Licence]	CC0
Comment[Supplementary Information File Name]	
Comment[Supplementary Information File Type]	x-zip-compressed
Comment[Supplementary Information File URL]	http://www.nature.com/articles/sdata201852#supplementary-information
Comment[Data Repository]	figshare
Comment[Data Record Accession]	doi:10.6084/m9.figshare.c.3890224
Comment[Data Record URI]	http://doi.org/10.6084/m9.figshare.c.3890224
STUDY DESIGN DESCRIPTORS
Study Design Type	data integration objective	modeling and simulation objective	source-based data analysis objective
Study Design Type Term Accession Number	ERO:0100092	ERO:0100102	ERO:0100121
Study Design Type Term Source REF	ERO	ERO	ERO
STUDY PUBLICATIONS
Study PubMed ID
Study Publication DOI
Study Publication Author List
Study Publication Title
Study Publication Status
Study Publication Status Term Accession Number
Study Publication Status Term Source REF
STUDY FACTORS
Study Factor Name
Study Factor Type
Study Factor Type Term Accession Number
Study Factor Type Term Source REF
STUDY ASSAYS
Study Assay Measurement Type	water flow process
Study Assay Measurement Type Term Accession Number	ENVO:01000982
Study Assay Measurement Type Term Source REF	ENVO
Study Assay Technology Type	Neural Network
Study Assay Technology Type Term Accession Number	NCIT:C17429
Study Assay Technology Type Term Source REF	NCIT
Study Assay Technology Platform	""
Study Assay File Name	a_assay_Barbarossa.txt
STUDY PROTOCOLS
Study Protocol Name	General approach and streamflow network	Streamflow observations	Catchment-specific covariates	Training of Artificial Neural Networks	Generating mean, maximum and minimum AF global maps
Study Protocol Type	protocol	data transformation	database extract, transform, and load process	computational modeling technique	data transformation
Study Protocol Type Term Accession Number	OBI:0000272	OBI:0200000	IAO:0000650	ERO:0001251	OBI:0200000
Study Protocol Type Term Source REF	OBI	OBI	OBI	ERO	OBI
Study Protocol Description					
Study Protocol URI	""	""	""	""	""
Study Protocol Version					
Study Protocol Parameters Name	""	""	""	""	""
Study Protocol Parameters Name Term Accession Number	""	""	""	""	""
Study Protocol Parameters Name Term Source REF	""	""	""	""	""
Study Protocol Components Name	""	""	""	""	""
Study Protocol Components Type	""	""	""	""	""
Study Protocol Components Type Term Accession Number	""	""	""	""	""
Study Protocol Components Type Term Source REF	""	""	""	""	""
STUDY CONTACTS
Study Person Last Name	Barbarossa	Huijbregts	Beusen	Beck	King	Schipper
Study Person First Name	Valerio	Mark A.J.	Arthur H.W.	Hylke E.	Henry	Aafke M.
Study Person Mid Initials						
Study Person Email	vbarbarossa@science.ru.nl	""	""	""	""	""
Study Person Phone						
Study Person Fax						
Study Person Address						
Study Person Affiliation	Radboud University, Institute for Water and Wetland Research, Department of Environmental Science, P.O. Box 9010, 6500 GL Nijmegen, The Netherlands	Radboud University, Institute for Water and Wetland Research, Department of Environmental Science, P.O. Box 9010, 6500 GL Nijmegen, The Netherlands	PBL Netherlands Environmental Assessment Agency, Department of Information, Data and Methodology, P.O. Box 30314, 2500 GH The Hague, The Netherlands	Princeton University, Department of Civil and Environmental Engineering, Princeton, New Jersey, USA	Unilever R&D, Safety and Environmental Assurance Centre, Colworth Science Park, Sharnbrook, Bedfordshire MK44 1LQ, UK	Radboud University, Institute for Water and Wetland Research, Department of Environmental Science, P.O. Box 9010, 6500 GL Nijmegen, The Netherlands
Study Person Roles						
Study Person Roles Term Accession Number						
Study Person Roles Term Source REF						
Comment[Study Person ORCID]	0000-0002-0519-6968					
Comment[Funder]						
Comment[FundRef ID]						
Comment[Funder Term Source REF]						
Comment[Grant Identifier]						
