# Supplementary material for: FLO1K, global maps of mean, maximum and minimum annual streamflow at 1 km resolution from 1960 through 2015
Source: Sci Data. 2018 Mar 27;5:180052. doi: 10.1038/sdata.2018.52 (PMC5870339; doi:10.1038/sdata.2018.52)
Supplement: Supplementary file 1 [file sdata201852-isa1.zip › s_study_Barbarossa.txt]

Source Name	Comment[data source URL]	Material Type	Term Source REF	Term Accession Number	Characteristics[geographical location]	Term Source REF	Term Accession Number	Characteristics[environment type]	Term Source REF	Term Accession Number	Protocol REF	Protocol REF	Sample Name
Global Runoff Data Centre database	www.bafg.de/GRDC	data set	IAO	IAO:0000100	Earth (Planet)	OMIT	OMIT:0018724	water flow process	ENVO	ENVO:01000982	General approach and streamflow network	Streamflow observations	Streamflow observations
the National Aeronautics and Space Administration Shuttle Radar Topography Mission digital elevation model with GTOPO30 Digital Elevation Model	http://files.ntsg.umt.edu/data/DRT/upscaled_global_hydrography/globe_dem_shedsandh1k.asc	data set	IAO	IAO:0000100	Earth (Planet)	OMIT	OMIT:0018724	elevation	ENVO	ENVO:00000176	General approach and streamflow network	Streamflow observations	Elevation
USGS slope map for the Prompt Assessment of Global Earthquakes for Response system		data set	IAO	IAO:0000100	Earth (Planet)	OMIT	OMIT:0018724	slope	ENVO	ENVO:00002000	General approach and streamflow network	Streamflow observations	Surface slope
Multi-Source Weighted-Ensemble Precipitation and Global Precipitation Climatology Centre Full Data Reanalysis		data set	IAO	IAO:0000100	Earth (Planet)	OMIT	OMIT:0018724	hydrological precipitation process	ENVO	ENVO:01000703	General approach and streamflow network	Streamflow observations	Precipitation
Climate Research Unit Time Series dataset		data set	IAO	IAO:0000100	Earth (Planet)	OMIT	OMIT:0018724	temperature of air	ENVO	ENVO:09200001	General approach and streamflow network	Streamflow observations	Air temperature
Climate Research Unit Time Series dataset		data set	IAO	IAO:0000100	Earth (Planet)	OMIT	OMIT:0018724	evapotranspiration	ENVO	ENVO:02500033	General approach and streamflow network	Streamflow observations	Potential evapotranspiration
Multi-Source Weighted-Ensemble Precipitation and Global Precipitation Climatology Centre Full Data Reanalysis and Climate Research Unit Time Series dataset		data set	IAO	IAO:0000100	Earth (Planet)	OMIT	OMIT:0018724	aridity			General approach and streamflow network	Streamflow observations	Aridity index
