# Supplementary material for: FLO1K, global maps of mean, maximum and minimum annual streamflow at 1 km resolution from 1960 through 2015
Source: Sci Data. 2018 Mar 27;5:180052. doi: 10.1038/sdata.2018.52 (PMC5870339; doi:10.1038/sdata.2018.52)
Supplement: Supplementary file 1 [file sdata201852-isa1.zip › a_assay_Barbarossa.txt]

Sample Name	Protocol REF	Protocol REF	Protocol REF	Assay Name	Raw Data File	Comment[Data Repository]	Comment[Data Record Accession]
Streamflow observations	Catchment-specific covariates	Training of Artificial Neural Networks	Generating mean, maximum and minimum AF global maps	Streamflow observations	doi:10.6084/m9.figshare.c.3890224	figshare	http://doi.org/10.6084/m9.figshare.c.3890224
Elevation	Catchment-specific covariates	Training of Artificial Neural Networks	Generating mean, maximum and minimum AF global maps	Elevation	doi:10.6084/m9.figshare.c.3890224	figshare	http://doi.org/10.6084/m9.figshare.c.3890224
Surface slope	Catchment-specific covariates	Training of Artificial Neural Networks	Generating mean, maximum and minimum AF global maps	Surface slope	doi:10.6084/m9.figshare.c.3890224	figshare	http://doi.org/10.6084/m9.figshare.c.3890224
Precipitation	Catchment-specific covariates	Training of Artificial Neural Networks	Generating mean, maximum and minimum AF global maps	Precipitation	doi:10.6084/m9.figshare.c.3890224	figshare	http://doi.org/10.6084/m9.figshare.c.3890224
Air temperature	Catchment-specific covariates	Training of Artificial Neural Networks	Generating mean, maximum and minimum AF global maps	Air temperature	doi:10.6084/m9.figshare.c.3890224	figshare	http://doi.org/10.6084/m9.figshare.c.3890224
Potential evapotranspiration	Catchment-specific covariates	Training of Artificial Neural Networks	Generating mean, maximum and minimum AF global maps	Potential evapotranspiration	doi:10.6084/m9.figshare.c.3890224	figshare	http://doi.org/10.6084/m9.figshare.c.3890224
Aridity index	Catchment-specific covariates	Training of Artificial Neural Networks	Generating mean, maximum and minimum AF global maps	Aridity index	doi:10.6084/m9.figshare.c.3890224	figshare	http://doi.org/10.6084/m9.figshare.c.3890224
